# Supplementary material for: A Weakly Supervised Deep Learning Model and Human–Machine Fusion for Accurate Grading of Renal Cell Carcinoma from Histopathology Slides
Source: Cancers (Basel). 2023 Jun 15;15(12):3198. doi: 10.3390/cancers15123198 (PMC10296233; doi:10.3390/cancers15123198)
Supplement: Supplementary file 1 [file cancers-15-03198-s001.zip]

Archive with 1 entries (1 files):
- cancers-2412917-supplementary.pdf
